# Supplementary material for: Observation of the Antimicrobial Activities of Two Actinomycetes in the Harvester Ant Messor orientalis
Source: Insects. 2022 Jul 31;13(8):691. doi: 10.3390/insects13080691 (PMC9408877; doi:10.3390/insects13080691)
Supplement: Supplementary file 1 [file insects-13-00691-s001.zip]

Archive with 1 entries (1 files):
- insects-1822753-supplementary.pdf
